# Supplementary material for: Synthesis, Anticancer Activity, and Molecular Docking of New 1,2,3-Triazole Linked Tetrahydrocurcumin Derivatives
Source: Molecules. 2024 Jun 25;29(13):3010. doi: 10.3390/molecules29133010 (PMC11243220; doi:10.3390/molecules29133010)
Supplement: Supplementary file 1 [file molecules-29-03010-s001.zip]

Archive with 1 entries (1 files):
- molecules-2967202-supplementary.pdf
